# Supplementary material for: Association of Serum BAFF Levels with Cardiovascular Events in ST-Segment Elevation Myocardial Infarction
Source: J Clin Med. 2023 Feb 20;12(4):1692. doi: 10.3390/jcm12041692 (PMC9964977; doi:10.3390/jcm12041692)
Supplement: Supplementary file 1 [file jcm-12-01692-s001.zip]

Archive with 1 entries (1 files):
- jcm-2215811-supplementary.pdf
